# Supplementary material for: Human Leukocyte Antigen and Red Blood Cells Impact Umbilical Cord Blood CD34+ Cell Viability after Thawing
Source: Int J Mol Sci. 2019 Sep 30;20(19):4875. doi: 10.3390/ijms20194875 (PMC6801469; doi:10.3390/ijms20194875)
Supplement: Supplementary file 1 [file ijms-20-04875-s001.zip]

Archive with 4 entries (4 files):
- ijms-594019-supplementary/SUPPLEMENTARY MATERIAL FIGS1 AND LEGENDS.docx
- ijms-594019-supplementary/Table S1.xlsx
- ijms-594019-supplementary/Table S2.xlsx
- ijms-594019-supplementary/Table S3.xlsx
