# Supplementary material for: Human Leukocyte Antigen and Red Blood Cells Impact Umbilical Cord Blood CD34+ Cell Viability after Thawing
Source: Int J Mol Sci. 2019 Sep 30;20(19):4875. doi: 10.3390/ijms20194875 (PMC6801469; doi:10.3390/ijms20194875)
Supplement: Supplementary file 1 [file ijms-20-04875-s001.zip › ijms-594019-supplementary/Table S1.xlsx]

## Sheet: Hoja1
HLA-B multivariate linear model
Coefficients	Estimate	Std. Error	t value	Pr(>|t|)	Significance
(Intercept)	133200	12110	10998	0.00161	**
B[T.B*40:02g+B*57:03]	-70350	6788	-10364	0.00192	**
B[T.B*40:02g+B*40:04]	75090	12050	6232	0.00833	**
B[T.B*40:02g+B*51:01g]	-63560	11190	-5680	0.01081	*
RBC	-10760	2110	-5098	0.01459	*
B[T.B*40:02g+B*49:01g]	-32520	6399	-5082	0.01472	*
B[T.B*14:02+B*15:01g]	38810	8917	4353	0.02240	*
B[T.B*15:01g+B*18:01g]	30310	7101	4269	0.02359	*
B[T.B*35:43g+B*51:01g]	34050	8552	3982	0.02835	*
CD34+ cell count	-0.003034	0.0007779	-3900	0.02992	*
B[T.B*40:02g+B*48:01g]	-45710	12490	-3660	0.03524	*
B[T.B*35:03g+B*35:43g]	26280	8307	3163	0.05074	.
B[T.B*35:68+B*44:05]	-31890	10130	-3148	0.05133	.
B[T.B*40:02g+B*45:01g]	27830	8893	3129	0.05209	.
B[T.B*53:01g+B*58:02]	-36670	12050	-3044	0.05568	.
B[T.B*35:20+B*39:10]	26570	8812	3015	0.05698	.
B[T.B*07:02g+B*48:01g]	-46460	16080	-2888	0.06310	.
B[T.B*35:43g+B*39:05]	-21090	7342	-2873	0.06391	.
B[T.B*14:01+B*44:02g]	24720	10220	2419	0.09428	.
B[T.B*35:05+B*53:01g]	-31320	13080	-2395	0.09629	.
B[T.B*39:05+B*48:01g]	-36200	15390	-2351	0.10018
B[T.B*13:02g+B*35:43g]	-36710	15840	-2318	0.10328
B[T.B*18:01g+B*40:02g]	-34500	15020	-2297	0.10524
B[T.B*18:01g+B*50:01g]	30120	14530	2073	0.12993
B[T.B*08:01g+B*35:43g]	17570	9525	1845	0.16222
B[T.B*35:02g+B*35:43g]	21350	11920	1791	0.17128
B[T.B*07:02g+B*51:01g]	22220	12630	1759	0.17683
GR%	-704.7	409.9	-1719	0.18409
B[T.B*35:05+B*40:02g]	17390	10350	1680	0.19155
B[T.B*35:04+B*40:02g]	-19340	12750	-1516	0.22669
B[T.B*35:03g+B*39:08]	25640	16960	1512	0.22774
B[T.B*35:12+B*39:05]	12740	8828	1443	0.24476
B[T.B*35:30+B*52:01g]	-16490	11600	-1421	0.25046
B[T.B*40:02g+B*51:10]	-18580	13510	-1376	0.26261
B[T.B*44:03+B*51:01g]	14230	15480	0.919	0.42583
B[T.B*15:03g+B*35:43g]	-10250	11360	-0.902	0.43350
B[T.B*35:01g+B*35:43g]	-16240	18260	-0.889	0.43928
B[T.B*40:02g+B*53:01g]	-10920	13930	-0.784	0.49034
B[T.B*35:49+B*40:02g]	-13830	17740	-0.780	0.49248
B[T.B*18:01g+B*39:11]	-9830	15250	-0.645	0.56507
B[T.B*18:01g+B*44:03]	8804	18570	0.474	0.66781
B[T.B*39:05+B*51:01g]	-7249	15920	-0.455	0.67988
B[T.B*27:05g+B*39:05]	8816	21100	0.418	0.70413
B[T.B*18:01g+B*53:01g]	-6504	15590	-0.417	0.70457
B[T.B*14:02+B*35:43g]	-4599	11270	-0.408	0.71054
B[T.B*35:12+B*42:01]	-5510	14390	-0.383	0.72727
B[T.B*08:01g+B*40:02g]	-4034	11410	-0.354	0.74701
B[T.B*07:02g+B*35:43g]	-5960	16960	-0.351	0.74852
B[T.B*27:05g+B*35:43g]	4458	14350	0.311	0.77633
B[T.B*51:01g+B*56:01g]	6525	21400	0.305	0.78035
B[T.B*35:43g+B*35:43g]	4932	17590	0.280	0.79744
B[T.B*40:02g+B*40:02g]	-5380	19520	-0.276	0.80076
B[T.B*40:04+B*51:01g]	-3308	19640	-0.168	0.87698
B[T.B*35:30+B*40:02g]	2917	17550	0.166	0.87855
B[T.B*14:02+B*38:01g]	2058	14290	0.144	0.89457
B[T.B*35:43g+B*44:03]	856.9	13810	0.062	0.95441
B[T.B*40:02g+B*58:01g]	-811.2	13360	-0.061	0.95540
B[T.B*18:03+B*40:02g]	449.1	10440	0.043	0.96839
B[T.B*15:10+B*39:01g]	-398.6	16390	-0.024	0.98212
