# Supplementary material for: Human Leukocyte Antigen and Red Blood Cells Impact Umbilical Cord Blood CD34+ Cell Viability after Thawing
Source: Int J Mol Sci. 2019 Sep 30;20(19):4875. doi: 10.3390/ijms20194875 (PMC6801469; doi:10.3390/ijms20194875)
Supplement: Supplementary file 1 [file ijms-20-04875-s001.zip › ijms-594019-supplementary/Table S2.xlsx]

## Sheet: Hoja1
HLA-C multivariate linear model
Coefficients	Estimate	Std. Error	t value	Pr(>|t|)	Significance
(Intercept)	117.9	21.66	5.445	2.49e-05	***
C[T.C*03:05g+C*16:01g]	-64.2	15.65	-4.103	0.000552	***
RBC	-8.48	2.252	-3.766	0.001216	**
C[T.C*03:03g+C*18:01g]	-65.01	18.5	-3.514	0.002185	**
C[T.C*07:02g+C*08:01g]	-38.47	12.15	-3.167	0.004848	**
C[T.C*03:05g+C*08:01g]	-48.26	15.3	-3.155	0.004985	**
GR%	-0.7709	0.2782	-2.771	0.011793	*
C[T.C*03:05g+C*06:02g]	-42.35	17.39	-2.435	0.024394	*
C[T.C*03:04g+C*06:02g]	-33.9	15.06	-2.25	0.035838	*
C[T.C*03:04g+C*04:01g]	-33.03	14.97	-2.206	0.039207	*
C[T.C*02:02g+C*04:01g]	-25.39	12.32	-2.061	0.052555	.
C[T.C*04:01g+C*06:02g]	-32	15.82	-2.023	0.056683	.
C[T.C*04:01g+C*04:01g]	-29.82	15.48	-1.927	0.068308	.
C[T.C*01:02g+C*02:02g]	-25.81	15.08	-1.712	0.102408
C[T.C*05:01g+C*08:02g]	-26.9	16.75	-1.606	0.124006
C[T.C*03:04g+C*15:02g]	-19.09	12.38	-1.542	0.138711
C[T.C*01:02g+C*07:02g]	-14.03	9.673	-1.451	0.16241
C[T.C*03:04g+C*07:02g]	-15.13	10.54	-1.436	0.166573
C[T.C*07:02g+C*15:02g]	18.41	15.28	1.205	0.24236
C[T.C*02:02g+C*16:01g]	18.61	15.71	1.184	0.250198
C[T.C*03:04g+C*12:03g]	-13.94	13.01	-1.071	0.296799
C[T.C*08:02g+C*12:03g]	-14.05	14.95	-0.94	0.358363
C[T.C*05:01g+C*07:02g]	-10.1	13.16	-0.768	0.451666
C[T.C*03:05g+C*08:03g]	-11.16	15	-0.744	0.465694
C[T.C*04:01g+C*07:02g]	10.82	14.86	0.728	0.474811
C[T.C*03:05g+C*04:01g]	-8.135	12.28	-0.662	0.515231
C[T.C*01:02g+C*04:01g]	-5.612	9.59	-0.585	0.564959
C[T.C*03:05g+C*07:01g]	-9.179	15.9	-0.577	0.570302
CD34+ cell count	2.611e-07	5.524e-07	0.473	0.641547
C[T.C*01:02g+C*12:03g]	7.185	15.66	0.459	0.651274
C[T.C*03:04g+C*16:01g]	6.951	15.71	0.442	0.662959
C[T.C*01:02g+C*14:02g]	-7.094	16.45	-0.431	0.670913
C[T.C*05:01g+C*06:02g]	6.098	15.06	0.405	0.689823
C[T.C*03:04g+C*15:04]	-4.07	14.81	-0.275	0.786372
C[T.C*01:02g+C*07:01g]	-2.756	10.76	-0.256	0.800541
C[T.C*01:02g+C*08:02g]	2.714	12.45	0.218	0.829701
C[T.C*15:02g+C*16:01g]	2.968	15.14	0.196	0.846565
C[T.C*03:05g+C*07:02g]	2.637	16.08	0.164	0.871402
C[T.C*03:04g+C*03:04g]	1.793	12.44	0.144	0.886795
C[T.C*04:01g+C*12:03g]	1.613	12.35	0.131	0.897359
C[T.C*05:01g+C*16:01g]	1.951	15.04	0.13	0.898089
C[T.C*04:01g+C*17:01g]	1.192	15.42	0.077	0.939161
