# Supplementary material for: Human Leukocyte Antigen and Red Blood Cells Impact Umbilical Cord Blood CD34+ Cell Viability after Thawing
Source: Int J Mol Sci. 2019 Sep 30;20(19):4875. doi: 10.3390/ijms20194875 (PMC6801469; doi:10.3390/ijms20194875)
Supplement: Supplementary file 1 [file ijms-20-04875-s001.zip › ijms-594019-supplementary/Table S3.xlsx]

## Sheet: Hoja1
HLA-C multivariate linear model
Coefficients	Estimate	Std. Error	t value	Pr(>|t|)	Significance
(Intercept)	120.6	20.17	5.979	7.59e-06	***
C[T.C*03:05g+C*16:01g]	-65.56	15.53	-4.222	0.000419	***
RBC	-8.603	2.241	-3.839	0.001025	**
C[T.C*03:03g+C*18:01g]	-67.23	17.8	-3.778	0.001183	**
C[T.C*03:05g+C*08:01g]	-49.41	15.23	-3.243	0.004074	**
C[T.C*07:02g+C*08:01g]	-38.97	12.1	-3.222	0.004279	**
GR%	-0.8235	0.2635	-3.126	0.005327	**
C[T.C*03:05g+C*06:02g]	-44.11	17.27	-2.555	0.018891	*
C[T.C*03:04g+C*06:02g]	-34.34	15.04	-2.283	0.033492	*
C[T.C*03:04g+C*04:01g]	-33.15	15.04	-2.204	0.039433	*
C[T.C*04:01g+C*06:02g]	-33.92	15.55	-2.182	0.041231	*
C[T.C*02:02g+C*04:01g]	-26.37	12.19	-2.163	0.042845	*
C[T.C*04:01g+C*04:01g]	-30.38	15.39	-1.974	0.062321	.
C[T.C*01:02g+C*02:02g]	-25.56	15.09	-1.694	0.105876
C[T.C*03:04g+C*15:02g]	-19.59	12.31	-1.592	0.127108
C[T.C*05:01g+C*08:02g]	-25.84	16.38	-1.577	0.130402
C[T.C*03:04g+C*07:02g]	-15.47	10.64	-1.453	0.161734
C[T.C*01:02g+C*07:02g]	-13.83	9.671	-1.43	0.168213
C[T.C*07:02g+C*15:02g]	17.97	15.26	1.177	0.252987
C[T.C*02:02g+C*16:01g]	17.78	15.67	1.135	0.269738
C[T.C*03:04g+C*12:03g]	-14.42	12.98	-1.111	0.27974
C[T.C*08:02g+C*12:03g]	-13.95	14.97	-0.932	0.362692
C[T.C*05:01g+C*07:02g]	-11.04	13.03	-0.847	0.406771
C[T.C*03:05g+C*04:01g]	-9.604	12.09	-0.794	0.436374
C[T.C*04:01g+C*07:02g]	11.22	14.84	0.756	0.458481
C[T.C*03:05g+C*08:03g]	-10.91	15.01	-0.727	0.475785
C[T.C*03:05g+C*07:01g]	-10.68	15.95	-0.67	0.510655
C[T.C*01:02g+C*04:01g]	-5.981	9.592	-0.624	0.539978
C[T.C*01:02g+C*12:03g]	7.082	15.71	0.451	0.656934
C[T.C*03:04g+C*16:01g]	6.501	15.85	0.41	0.686056
C[T.C*01:02g+C*14:02g]	-6.27	16.27	-0.385	0.704038
TNC	1.799e-09	4.793e-09	0.375	0.711338
C[T.C*03:04g+C*03:04g]	3.311	11.94	0.277	0.784389
C[T.C*03:04g+C*15:04]	-4.097	14.86	-0.276	0.785541
C[T.C*05:01g+C*06:02g]	4.299	16.85	0.255	0.801288
C[T.C*01:02g+C*07:01g]	-2.373	10.82	-0.219	0.828579
C[T.C*15:02g+C*16:01g]	3.15	15.19	0.207	0.837819
C[T.C*01:02g+C*08:02g]	2.113	12.58	0.168	0.868248
C[T.C*04:01g+C*12:03g]	1.417	12.35	0.115	0.909782
C[T.C*03:05g+C*07:02g]	1.467	15.83	0.093	0.927072
C[T.C*05:01g+C*16:01g]	1.134	15.17	0.075	0.941126
C[T.C*04:01g+C*17:01g]	0.6455	15.34	0.042	0.966853
